# Supplementary material for: Identification of an Integrase That Responsible for Precise Integration and Excision of Riemerella anatipestifer Genomic Island
Source: Front Microbiol. 2019 Sep 20;10:2099. doi: 10.3389/fmicb.2019.02099 (PMC6764341; doi:10.3389/fmicb.2019.02099)
Supplement: Supplementary file 5 [file Table_3.XLSX]

## Sheet: Sheet1
Supplementary materials
Sequenced results
905 bp cloned from ATCC 11845			CCACTTATCACAACGGTACTCTTAGCCAAATTAAAGGTGAAATAGAGTACAAACCTCTAGCCTCTCTAGTTTTAGATGGAAATATTCAGTTCCAAAAGTATAATTTAGAAAATAATGTCAATGTTTATTATAGACCATTGTTACAAGCATCAATAGGAGCAAAATATCAAACACTTAAAGATAAATTATTGTTAGGATTTAGAGGCTTTTTTGTAAGTGATAGAATGGCTAATCGTTTTTCTATCAATCCTTCAGGTATCCTAATTTCTACTCCGATATACGCAGAAGAAGAGATTGATAACCAAAAAGTAGGTGGTTATGCAGATCTTAATATTTCAGCGGAATATCAGATTAACAAGAATTTCAGTATTTTTGCACTTGGTAATAATCTTTTAGGAG…
905 bp cloned from clinical isolate strain No.1			CCACTTATCACAACGGTACTCTTAGCCAAATTAAAGGTGAAATAGAGTACAAACCTCTAGCCTCTCTAGTTTTAGATGGAAATATTCAGTTCCAAAAGTATAATTTAGAAAATAATGTCAATGTTTATTATAGACCATTGTTACAAGCATCAATAGGAGCAAAATATCAAACACTTAAAGATAAATTATTGTTAGGATTTAGAGGCTTTTTTGTAAGTGATAGAATGGCTAATCGTTTTTCTATCAATCCTTCAGGTATCCTAATTTCTACTCCGATATACGCAGAAGAAGAGATTGATAACCAAAAAGTAGGTGGTTATGCAGATCTTAATATTTCAGCGGAATATCAGATTAACAAGAATTTCAGTATTTTTGCACTTGGTAATAATCTTTTAGGAG…
Note: The underlines are 53 bp attL sequence
